# Supplementary material for: Development of a new staining protocol for the Kleihauer–Betke test to facilitate the reading of difficult cases
Source: BMC Pregnancy Childbirth. 2024 Jan 29;24:89. doi: 10.1186/s12884-024-06258-9 (PMC10823721; doi:10.1186/s12884-024-06258-9)
Supplement: Supplementary file 1 — Additional file 1. [file 12884_2024_6258_MOESM1_ESM.xlsx]

## Sheet: Feuil1
	Disease	Shepard method	Shepard method + bebe	New staining	New staining +bebe	Shepard method	Shepard method + bebe	New staining	New staining +bebe		calculated value	Shepard method	Shepard method + bebe	New staining	New staining+bebe	Shepard method	Shepard method + bebe	New staining	New staining +bebe	Shepard method	Shepard method+ bebe	New staining	New staining +bebe	Shepard method	Shepard method + bebe	New staining	New staining +bebe		first count: differece 2 stains (mix)	first count
		First count				Second count						Average				Standard Deviation				coefficient of variation				Accuracy						accuracy
P1	Minor β- thalassemia	0	157.14	0	147.82	1.18	127.22	0.4	152.5		116.525	0.59	142.18	0.2	150.16	0.834386	21.1566	0.282843	3.30926	1.41421	0.148802	1.41421	0.0220382		0.220163		0.288646		0.0630497	0.268564
P2	Minor β- thalassemia	39.13		0	123.52	2.65	impossible	0.15	151.67		83.9695	20.89		0.075	137.595	25.7953		0.106066	19.9051	1.23481		1.41421	0.144664				0.638631			0.471011
P3	β- thalassemia intermediar	1270	138	196	207	3140.74	3318.18	617.8	515.625		113.402	2205.37	1728.09	406.9	361.312	1322.81	2248.73	298.258	218.231	0.599815	1.30128	0.733	0.603995		14.2386		2.18612		-0.333333	0.825364
P4	Minor β- thalassemia	0	232	0	182.9	0	176	0	214		150.273	0	204	0	198.45	0	39.598	0	21.991	0	0.194108	0	0.110814		0.357527		0.320595		0.268453	0.217116
P5	Composite S/C sickle cell disease	100	184.59	13.04	141.22	5.29	104.02	20.97	152.41		150.685	52.645	144.305	17.005	146.815	66.9701	56.9716	5.60736	7.91252	1.27211	0.3948	0.329748	0.0538945		-0.0423395		-0.0256823		0.307109	-0.0628127
P6	Composite S/C sickle cell disease	419.35	105.19	58	181.5	260	440	38.36	173.15		142.487	339.675	272.595	48.18	177.325	112.677	236.746	13.8876	5.90434	0.331721	0.868491	0.288244	0.0332967		0.913121		0.244499		-0.420441	0.2738
P7	HbE variant (heterozygous)	5.8	110	0	102.7	0	83.5	0	78.4		87.1632	2.9	96.75	0	90.55	4.10122	18.7383	0	17.1827	1.41421	0.193678	0	0.189759		0.109986		0.0388555		0.0710808	0.178249
P8	Acquired elevation of HbF (diabetes)	304	242.3	24	269.2	83	234.14	5.17	308		303.867	193.5	238.22	14.585	288.6	156.271	5.76999	13.3148	27.4357	0.8076	0.0242213	0.912912	0.0950649		-0.21604		-0.0502436		-0.0999257	-0.114087
P9	Acquired elevation of HbF (anemic stress)	111.11	191.8	0	225	72.63	253.95	7	268.81		227.273	91.87	222.875	3.5	246.905	27.2095	43.9467	4.94975	30.9783	0.296174	0.197181	1.41421	0.125467		-0.01935		0.086382		-0.147556	-0.01
P10	Acquired elevation of HbF (anemic stress)	30	184.21	15	159	3.89	138.07	12.01	133.33		138.539	16.945	161.14	13.505	146.165	18.4626	32.6259	2.11425	18.1514	1.08956	0.202469	0.156553	0.124185		0.163138		0.0550455		0.158553	0.147691
P11	homozygous sickle cell disease (transfusion context)	179.5	170.8	104.87	195.93	185.8	196.93	40.87	133.07		159.884	182.65	183.865	72.87	164.5	4.45477	18.4767	45.2548	44.4487	0.0243897	0.100491	0.621035	0.270205		0.149992		0.0288727		-0.12826	0.225453
P12	homozygous sickle cell disease (transfusion context)	643	143.8	81	144.54	209.61	282.56	123.58	203.94		126.728	426.305	213.18	102.29	174.24	306.453	98.1181	30.1086	42.0021	0.718859	0.46026	0.294346	0.241059		0.682184		0.374912		-0.00511969	0.140552
P13	homozygous sickle cell disease (transfusion context)	925	263.7	95.45	240.2	101	210	13	167		210.728	513	236.85	54.225	203.6	582.656	37.9716	58.301	51.7602	1.13578	0.160319	1.07517	0.254225		0.123961		-0.0338255		0.0978351	0.139858
P14	variant delta chain (heterozygous)	0	170.79	0	153.6	0	184.72	0	177.17		166.163	0	177.755	0	165.385	0	9.85	0	16.6665	0	0.0554133	0	0.100774		0.0697619		-0.004683		0.111914	-0.0756073
P15	HbC variant (heterozygous)	0	214.7	0	152.3	1.67	178.57	0	136.24		131.579	0.835	196.635	0	144.27	1.18087	25.5478	0	11.3561	1.41421	0.129925	0	0.0787145		0.494426		0.096452		0.409718	0.15748
P16	Delta chain variant (heterozygous)	0	115	0	119	0	129.95	0	92.59		134.804	0	122.475	0	105.795	0	10.5712	0	18.6747	0	0.0863135	0	0.176518		-0.0914582		-0.215193		-0.0336134	-0.117236
N1	Iron deficiency	0	126.2	0	107.5	0	114	0	172		107.843	0	120.1	0	139.75	0	8.6267	0	45.6084	0	0.0718293	0	0.326357		0.113655		0.295864		0.173953	-0.00318182
N2	Iron deficiency	0	152.83	0	200	0.51	192.53	3.19	219.07		164.671	0.255	172.68	1.595	209.535	0.360624	28.0721	2.25567	13.4845	1.41421	0.162567	1.41421	0.0643545		0.0486385		0.272449		-0.23585	0.214545
N3	Iron deficiency	41.93	375.58	0	340.24	0	374	0	274		169.231	20.965	374.79	0	307.12	29.649	1.11723	0	46.8388	1.41421	0.00298095	0	0.15251		1.21467		0.8148		0.103868	1.01051
N4	Iron deficiency	0	146.97	0	160.24	0	145	0	122		118.79	0	145.985	0	141.12	0	1.393	0	27.0398	0	0.00954208	0	0.191608		0.228928		0.187974		-0.0828133	0.348929
N5	Iron deficiency	0	159.39	0	140.85	0	118.93	0	147.31		108.911	0	139.16	0	144.08	0	28.6095	0	4.56791	0	0.205587	0	0.031704		0.277742		0.322916		0.131629	0.293259
N6	normal	0	141.23	0	145	5.4	148.95	3.01	175.32		122.222	2.7	145.09	1.505	160.16	3.81838	5.45886	2.12839	21.4395	1.41421	0.037624	1.41421	0.133863		0.1871		0.3104		-0.026	0.186364
N7	normal	0	302	0	141	1.96	288.73	4.04	148.76		124.434	0.98	295.365	2.02	144.88	1.38593	9.38331	2.85671	5.48715	1.41421	0.0317685	1.41421	0.0378737		1.37366		0.164308		1.14184	0.133127
N8	normal	0	187.4	0	202.87	0	199.21	0	200		125.285	0	193.305	0	201.435	0	8.35093	0	2.0294	0	0.0432008	0	0.0100747		0.542925		0.607818		-0.0762557	0.619271
N9	normal	23	203.07	7.69	173.38	16	176.47	3.07	159.04		154.494	19.5	189.77	5.38	166.21	4.94975	18.809	3.26683	10.1399	0.253833	0.0991149	0.607218	0.0610066		0.228329		0.075832		0.171242	0.122241
N10	normal	0	155	0	112	0.46	98.75	0.69	106.56		146.277	0.23	126.875	0.345	109.28	0.325269	39.7748	0.487904	3.84666	1.41421	0.313496	1.41421	0.0352		-0.132636		-0.252922		0.383929	-0.234327
N11	normal	0	222	0	240.5	1.84	227.86	3.77	235.32		147.059	0.92	224.93	1.885	237.91	1.30108	4.14365	2.66579	3.66281	1.41421	0.0184219	1.41421	0.0153958		0.529524		0.617788		-0.0769231	0.6354
N12	normal	0		0	112.5	0	168.65	0	111.67		145.119	0		0	112.085	0		0	0.586899	0		0	0.00523619				-0.227632			-0.224773
N13	normal	11.8	150	0	150.46	8	159.61	5.29	159.84		124.434	9.9	154.805	2.645	155.15	2.68701	6.7953	3.74059	6.63266	0.271415	0.0438958	1.41421	0.04275		0.244069		0.246842		-0.00305729	0.209151
N14	normal	0	91.7	0	75.73	0	119.68	0.65	87.97		116.034	0	105.69	0.325	81.85	0	19.7848	0.459619	8.65499	0	0.187197	1.41421	0.105742		-0.0891444		-0.294602		0.210881	-0.347345
	N	30	28	30	30	30	30	30	30		30	30	28	30	30	30	28	30	30	30	28	30	30		28		30		28	30
	average	136.787	179.907	19.835	168.257	133.278	287.339	30.0974	174.412		143.962	136.754	240.338	24.9678	173.741										0.782898	p=0,54	0.239041		0.0762826	1.14931
	ET pearson	305.787	61.2141	45.053	54.8345	561.911	576.546	111.628	82.4872		155.17	133.31	233.016	25.1302	169.104	89.1452	110.183	16.3349	25.1976
	min	0	91.7	0	75.73	0	83.5	0	78.4		83.9695	0	96.75	0	81.85	0	1.11723	0	0.586899	0	0.00298095	0	0.00523619		-0.21604	0	-0.294602
	max	1270	375.58	196	340.24	3140.74	3318.18	617.8	515.625		303.867	2205.37	1728.09	406.9	361.312	1322.81	2248.73	298.258	218.231	1.41	1.41	1.41	1.41		14.2386	0	2.18612
	median	0	165.09	0	152.95	1.755	176.47	1.85	159.44		136.671	1.84	180.81	0.925	157.655	2.03647	19.2969	1.30108	16.9246	0.659337	0.129925	0.468483	0.103258		0.203631		0.176141		0.0670652	0.167865
	Q1	0	143.157	0	140.887	0	129.95	0	134.058		119.648	0	96.75	0	81.85	0		0	6.08642	0	0.0437221	0	0.0390928		0.0644811		0.00370593		-0.0783956	-0.00829545
	Q3	85.4825	205.977	11.7025	198.982	14	227.86	6.5725	202.955		153.542	44.725	223.389	11.4738	200.689	26.8559		4.64746	27.3367	1.41421	0.199825	1.41421	0.176518		0.511975		0.320595		0.17192	0.272491
	ET																			0.619063	0.278968	0.625513	0.123205		2.66451	P=0.53	0.456409
											Pos:	13	28	9	30
											Nég:	17	0	21	0
	median abnormal											36.7675	196.635	8.5025	164.942	22.1289	32.6259	3.532	19.2899	0.763229	0.193678	0.312047	0.124826		0.149992		0.0707138
	median normal											0.2425	154.805	0.335	150.015	0.342947	8.6267	0.473762	7.64382	0.718859	0.193893	0.294346	0.125467		0.228928		0.259645
	average abnormal											252.948	289.394	45.8334	181.354	164.367	193.654	29.5115	34.7444						1.14358		0.251836
	average normal											3.96071	183.734	1.12143	165.04	3.17693	13.8707	1.27582	14.2871						0.366728		0.224417
										abnormal	Average	252.948	289.394	45.8334	181.354	164.367	193.654	29.5115	34.7444	0.734591	0.301183	0.540853	0.164042		1.14358		0.251836
											median	36.7675	196.635	8.5025	164.942	22.1289	32.6259	3.532	19.2899	0.763229	0.193678	0.312047	0.124826		0.149992		0.0707138
											q1	0.77375	152.722	0	145.691	1.09425	18.6075	0	15.3389	0.228228	0.115208	0	0.0909773		0.025206		-0.00993282
											q3	230.044	229.863	49.6912	199.738	123.576	50.4591	17.9428	33.7343	1.24414	0.298635	0.953476	0.202584		0.425977		0.296633
										normal	average	3.96071	183.734	1.12143	165.04	3.17693	13.8707	1.27582	14.2871	0.643609	0.094402	0.75048	0.0866911		0.366728		0.224417
											median	0.2425	154.805	0.335	150.015	0.342947	8.6267	0.473762	7.64382	0.262624	0.0438958	1.01072	0.0518783		0.228928		0.259645
											q1	0	139.16	0	140.093	0	5.45886	0	4.02697	0	0.0317685	0	0.032578		0.113655		0.0979511
											q3	2.27	193.305	1.8125	192.629	2.36174	19.7848	2.56326	19.4507	1.41421	0.162567	1.41421	0.126833		0.529524		0.319787
		samples				MIX
		Shepard	new stain	p	w	shepard	new stain	p	w
	abnormal electrophoresis
	average	252.9	45.8			289.4	181.4
	median (Q1-Q3)	36,8 (0,8-230)	8,5 (0-49,6)	0.1287	168.5	196,6(152,7-229-8)	164,9(145,7-199,7)	0.3378	145
	SD (Q1-Q3)	22,1(1,1-123,5)	3,5(0-17,9)	0.1489	166.5	32,6(18,6-50,4)	19,3(15,3-33,7)	0.2164	152
	CV(Q1-Q3)	0,8(0,2-1,24)	0,3(0-0,95)	0.3414	153.5	0,2(0,1-0,29)	0,1(0,1-0,2)	0.2164	152
	normal electrophoresis
	average	3.96	1.12			183.73	165.04
	median (Q1-Q3)	0,2(0-2,27)	0,3(0-1,81)	0.9048	101	154,8(139,1-193,3)	150(140-192,6)	0.6848	100
	SD (Q1-Q3)	0,3(0-2,36)	0,5(0-2,56)	0.9809	99	8,6(5,4-19,7)	7,6(4-19,45)	0.83	96
	CV(Q1-Q3)	0,3(0-1,4)	1,0(0-1,41)	1	98	0(0,03-0,16)	0,1(0,03-0,12)	0.8674	95
